# Supplementary material for: Patterning of mutually interacting bacterial bodies: close contacts and airborne signals
Source: BMC Microbiol. 2010 May 12;10:139. doi: 10.1186/1471-2180-10-139 (PMC2882925; doi:10.1186/1471-2180-10-139)
Supplement: Additional file 1 — Formal model of colony patterning (colony1.py). A Python program file that can be run in the Python 2.6.4 environment (freely available at http://www.python.org). The program is annotated in a human-readable form, accessible using any text editor. [file 1471-2180-10-139-S1.PY]

# Serratia colony morphogenesis model (version 1.0, February 21, 2010)
# written and tested by Fatima Cvrckova (CC-BY-NC) using Python 2.6.4
# visit www.python.org to obtain Python
# --- input section ---
# dish parameters
Preset = input ("Use presets: 0 - small field, short run, for testing; 1 - large field, long run; 2 - huge field, long run; 3 - manual ")
if Preset==0:
    C = 25
    T = 10
    print "Field size 25, 10 generations"
elif Preset==1:
    C = 200
    T = 50
    print "Field size 200, 50 generations"
elif Preset==2:
    C = 500
    T = 50
    print "Field size 500, 50 generations"
else:
    C = input ("Input field size: ")
    T = input ("Input number of steps: ")
# inoculum position
Z = input ("Input inoculum type (1 for colony, 2 for pair, 3 for range): ")
F = C+1 # hidden constant dealing with a persistent off by one error
print "Input positions of inocula as single non-zero integers lower than C, from left to right: "
if Z>1:
    I1 = input ("First inoculum or left edge position: ")
    I2 = input ("Second inoculum or right edge position: ")
else:
    I = input ("Inoculum position: ")
# parameters describing production and distribution of semiochemicals
Preset1 = input ("Use preset quorum/odor production and diffusion parameters: 0 - slower diffusion, fast calculation; 1 - fast diffusion, slower calculation; 2 - manual ")
if Preset1==0:
    P = 1
    G = 3
    E = 0.99
    O = 0.01
    print "Quorum production factor 1, diffusion coefficient 0.99, diffusion approximated by 3 steps, odor production factor 0.01"
elif Preset1==1:
    P = 1
    G = 5
    E = 0.99
    O = 0.01
    print "Quorum production factor 1, diffusion coefficient 0.99, diffusion approximated by 5 steps, odor production factor 0.01"
else:
    P = input ("Input quorum production factor: ")
    G = input ("Input diffusion rate factor (integer): ")
    E = input ("Input diffusion coefficient, lower than 1: ")
    O = input ("Input odor production factor: ")
D = 0.5*E # another hidden constant to prevent uphill diffusion
S = input ("Input stationary to exponential quorum production ratio (1 for no change): ") 
A = input ("Input length of quorum production window in stationary phase: ")
# parameters describing growth responses
N = input ("Input maximum colony thickness: ")
Qlim = input ("Input limiting quorum concentration inhibiting growth: ")
Olim1 = input ("Input limiting odor concentration for growth reactivation: ")
Olim2 = input ("Input limiting odor concentration for final growth inhibition, higher than previous: ")
# writing out input data into file
parameters = open('parameters.txt', 'w')
parameters.write("Parameters") 
parameters.write("\nField size C = ")
parameters.write(str(C))
if Z>1:
    parameters.write("\n1st Inoculum position = ")
    parameters.write(str(I1))
    parameters.write("\n2nd Inoculum position = ")
    parameters.write(str(I2))
else:
    parameters.write("\nInoculum position = ")
    parameters.write(str(I))
parameters.write ("\nNumber of steps T = ")
parameters.write(str(T))
parameters.write ("\nMaximum thickness N = ")
parameters.write(str(N))
parameters.write ("\nQuorum production factor P = ")
parameters.write(str(P))
parameters.write ("\nStationary to exponential quorum production ratio S = ")
parameters.write(str(S))
parameters.write ("\nNormalized diffusion factor D = ")
parameters.write(str(D))
parameters.write ("\nDiffusion rate factor G = ")
parameters.write(str(G))
parameters.write ("\nQuorum limit for inhibition Qlim = ")
parameters.write(str(Qlim))
parameters.write ("\nQuorum production window A = ")
parameters.write(str(A))
parameters.write ("\nOdor production factor O = ")
parameters.write(str(O))
parameters.write ("\nLimiting odor concentration for growth reactivation Olim1 = ")
parameters.write(str(Olim1))
parameters.write ("\nLimiting odor concentration for growth inhibition Olim2 = ")
parameters.write(str(Olim2))
parameters.close()
print "Wrote summary of input data into parameters.txt"
# writing outfile header
outfile = open('outfile.txt', 'w')
outfile.write("Results are in order i, Num(i),Q(i)\n")
outfile.close()
print "Wrote outfile header"
# --- setting up the scene ---
num = [0]*F
quorum = [0]*F
state = [0]*F
age = [0]*F
Odor = 0
# inoculating bacteria
if Z==1:
    for i in range(F):
        if i==I or i==I-1:
            num[i]=1
        else:
            num[i]=0
elif Z==2:
    for i in range(F):
        if i==I1 or i==I1-1:
            num[i]=1
        elif i==I2 or i==I2-1:
            num[i]=1
        else:
            num[i]=0
else:
    for i in range(F):
        if I1<=i<=I2:
            num[i]=1
        else:
            num[i]=0
print "Dish inoculated"
# writing temporary storage files
import cPickle
numtmp = open('numtmp.txt', 'w')
cPickle.dump(num, numtmp)
numtmp.close()
quotmp = open('quotmp.txt', 'w')
cPickle.dump(quorum,quotmp)
quotmp.close()
statetmp = open('statetmp.txt', 'w')
cPickle.dump(state,statetmp)
statetmp.close()
agetmp = open('agetmp.txt', 'w')
cPickle.dump(age,agetmp)
agetmp.close()
# --- starting calculation ---
# opening outfile for append
outfile = open('outfile.txt', 'a')
# starting the " time" loop
for j in range(T):
    print "Growing generation ",j+1
    print "Odor level ", Odor
    # writing No of cycle to outfile
    outfile.write("\n")
    outfile.write("Generation: \t")
    outfile.write (str(j+1))
    # writing initial odor level to outfile
    outfile.write("\n")
    outfile.write("Odor level: \t")
    outfile.write (str(Odor))
    outfile.write("\n")
    # reading the initial state data from temporary file
    numtmp = open('numtmp.txt', 'r')
    num0 = cPickle.load(numtmp)
    numtmp.close()
    quotmp = open('quotmp.txt', 'r')
    quo0 = cPickle.load(quotmp)
    quotmp.close()
    statetmp = open('statetmp.txt', 'r')
    state0 = cPickle.load(statetmp)
    statetmp.close()
    agetmp = open('agetmp.txt', 'r')
    age0 = cPickle.load(agetmp)
    agetmp.close()
    # starting the first "position" loop: reading initial function values from tempfiles
    for i in range(F):
        def Num0(i):
            if i<C:
                return num0[i]
            else:
                return 0
        def QuoStart(i):
            if i<C:
                return quo0[i]
            else:
                return 0
        def StateStart(i):
            if i<C:
                return state0[i]
            else:
                return 0
        def AgeStart(i):
            if i<C:
                return age0[i]
            else:
                return 0
    Odor0 = Odor
    # starting the 2nd  "position" loop 2: calculating cell No and quorum/odor production
    for i in range(F):
        Odor1 = Odor # temporary variable, will increase by adding odor produced in every cell
        # determining cell state according to position
        def State(i):
            if Odor0>=Olim2:
                return 3 # all growth ceases above limiting odor level
            elif AgeStart(i)>=A:
                return 3 # state 3: old stationary, producing odor but no quorum
            elif QuoStart(i)<Qlim and Odor0<Olim1 and Num0(i)<N:
                return 1 # state 1: growing cells sensitive to quorum and odor, producing quorum
            elif Odor0>=Olim1:
                return 4 # state 4: reactivated growing cells refractory to quorum
            else:
                return 2 # state 2: freshly inhibited cells, producing quorum, can be reactivated by odor
        def Age(i):
            if StateStart(i)==2:
                return AgeStart(i)+1
            else:
                return AgeStart(i) # memory starts with entry to stac.
        # dividing cells according to state
        def Num(i):
            if Num0(i-1)==0 and Num0(i+1)==0:
                return 0 # do not bother with empty agar
            elif State(i)==2 or State(i)==3:
                return Num0(i) # stationary or inhibited cells do not grow
            elif State(i)==1:  # the four conditions represent margin spreading
                if State(i-1)==1 and Num0(i)==0 and Num0(i-1)>0:
                    return 1
                elif State(i+1)==1 and Num0(i)==0 and Num0(i+1)>0:
                    return 1
                elif State(i+1)==1 and Num0(i-1)==0 and Num0(i+1)>0:
                    return 1
                elif State(i-1)==1 and  Num0(i+1)==0 and Num0(i-1)>0:
                    return 1
                else:           
                    return min(N,2*Num0(i)) # exponential growth within colony limited by max thickness
            else: # refractory cells do not care about quorum in adjacent free space
                if Num0(i)==0 and Num0(i-1)>0: 
                    return 1
                elif Num0(i)==0 and Num0(i+1)>0:
                    return 1
                elif Num0(i-1)==0 and Num0(i+1)>0:
                    return 1
                elif Num0(i+1)==0 and Num0(i-1)>0:
                    return 1
                else:           
                    return min(N,2*Num0(i)) # exponential growth limited by max colony thickness
        # producing quorum
        def Qprod(i): # local production of fresh quorum
            if Num(i)==0:
                return 0  # do not bother with empty agar
            elif State(i)==1:
                return P*Num(i)
            elif State(i)==2:
                return S*P*Num(i)
            else:
                return 0
        def QuoInit(i): # pre-diffusion state: sum of old and new quorum
            return QuoStart(i)+Qprod(i)
        # producing odor
        if State(i)==3:
            Odor = Odor1 + O*Num(i) #odor is distributed immediately and acts at all positions
        else:
            Odor = Odor1 
    # populating quoinit
    quoinit = [0]*F # making space for storage of init. quorum prior to diffusion
    for i in range(F):
        quoinit[i] = QuoInit(i)
    quotmp1 = open('quotmp1.txt', 'w')
    cPickle.dump(quoinit,quotmp1)
    quotmp1.close()
    # diffusing quorum - loop within a loop, G steps to approximate diffusion
    for k in range(G):
        quotmp1 = open('quotmp1.txt', 'r')
        quo1 = cPickle.load(quotmp1)
        quotmp1.close()
        for i in range(F):  # a diffusion step
            def Quo1(i):
                return quo1[i]
            def Q1FromRight(i):
                if Quo1(i+1)==0:
                    return 0
                elif i==0 and Quo1(i)<Quo1(i+1):
                    return D*(Quo1(i+1)-Quo1(i))
                elif i<C and Quo1(i)<Quo1(i+1) and Quo1(i-1)<=Quo1(i):
                    return D*(Quo1(i+1)-Quo1(i))
                else:
                    return 0
            def Q1FromLeft(i):
                if i==0:
                    return 0
                elif Quo1(i-1)==0:
                    return 0
                elif i<C and Quo1(i)<Quo1(i-1) and Quo1(i+1)<=Quo1(i):
                    return D*(Quo1(i-1)-Quo1(i))
                elif i==C and Quo1(i)<Quo1(i-1):
                    return D*(Quo1(i-1)-Quo1(i))
                else:
                    return 0
            def Q1ToRight(i):
                if Quo1(i)==0:
                    return 0
                elif i==0 and Quo1(i)>Quo1(i+1):
                    return D*(Quo1(i)-Quo1(i+1))
                elif i<C and Quo1(i-1)>=Quo1(i) and Quo1(i)>Quo1(i+1):
                    return D*(Quo1(i)-Quo1(i+1))
                else:
                    return 0
            def Q1ToLeft(i):
                if Quo1(i)==0:
                    return 0
                elif i==0:
                    return 0
                elif i<C and Quo1(i)<=Quo1(i+1) and Quo1(i-1)<Quo1(i):
                    return D*(Quo1(i)-Quo1(i-1))
                elif i==C and Quo1(i-1)<Quo1(i):
                    return D*(Quo1(i)-Quo1(i-1))
                else:
                    return 0
            def Q1Valley(i):
                if Quo1(i-1)==0 and Quo1(i+1)==0:
                    return 0
                elif i==0 or i==C:
                    return 0
                elif Quo1(i)<Quo1(i-1) and Quo1(i)<Quo1(i+1):
                    return 0.5*D*(Quo1(i-1)+Quo1(i+1)-2*Quo1(i))
                else:
                    return 0
            def Q1Peak(i):
                if i==0 or i==C:
                    return 0
                elif Quo1(i)>Quo1(i-1) and Quo1(i)>Quo1(i+1):
                    return 0.5*D*(2*Quo1(i)-Quo1(i-1)-Quo1(i+1))
                else:
                    return 0
            def Quo2(i):
                return Quo1(i)+Q1FromRight(i)+Q1FromLeft(i)-Q1ToRight(i)-Q1ToLeft(i)+Q1Valley(i)-Q1Peak(i)
            # end of step
            quo2 = [0]*F
            for i in range(0,C):
                quo2[i] = Quo2(i)
            quotmp1 = open('quotmp1.txt', 'w')
            cPickle.dump(quo2,quotmp1)
            quotmp1.close()
    # writing step data into outfile and tempfiles
    num1 = [0]*F # I do not know why but it insists on leaving a blank end position in the tempfile
    quo1 = [0]*F # initializing with zero patches a type mismatch error
    state1 = [0]*F
    age1 = [0]*F
    quotmp1 = open('quotmp1.txt', 'r')
    quo = cPickle.load(quotmp1)
    quotmp1.close()
    def Quo(i):
        return quo[i]
    for i in range(0,C):
        print i,",",Num(i),",",round(Quo(i),5) # quorum values limited to 5 digits
        outfile.write (str(i))
        outfile.write ("\t")
        outfile.write (str(Num(i)))
        outfile.write ("\t")
        outfile.write (str(round(Quo(i),5)))
        outfile.write ("\n")
        num1[i] = Num(i)
        age1[i] = Age(i)
        state1[i] = State(i)
    numtmp = open('numtmp.txt', 'w')
    cPickle.dump(num1, numtmp)
    numtmp.close()
    quotmp = open('quotmp.txt', 'w')
    cPickle.dump(quo,quotmp)
    quotmp.close()
    statetmp = open('statetmp.txt', 'w')
    cPickle.dump(state1,statetmp)
    statetmp.close()
    agetmp = open('agetmp.txt', 'w')
    cPickle.dump(age1, agetmp)
    agetmp.close()
# closing the outfile when all steps finished - close the file manually after irregular exit
outfile.close()
print "Finished, data are in outfile.txt."
# sorry for clumsy style but this is the first serious program I have ever written :-) - fc
